# Supplementary material for: Integrated single-cell and spatial transcriptomics combined with whole-exome sequencing reveal key hub genes and epithelial heterogeneity in bladder cancer
Source: Front Oncol. 2026 Jan 26;15:1748105. doi: 10.3389/fonc.2025.1748105 (PMC12883401; doi:10.3389/fonc.2025.1748105)
Supplement: Supplementary file 1 [file DataSheet1.xls]

Chrom	Start	End	Ref	Alt	GeneName	Variant-classfication	AAChange	CGC_Tumour_Types
chr3	98354280	98354280	C	T	OR5K4	nonsynonymous SNV	OR5K4:NM_001005517:exon1:c.C427T:p.R143W	-
chr13	95083248	95083248	C	T	ABCC4	nonsynonymous SNV	ABCC4:NM_001301829:exon20:c.G2437A:p.V813M,ABCC4:NM_005845:exon21:c.G2578A:p.V860M	-
chr17	41477614	41477614	C	T	KRT35	nonsynonymous SNV	KRT35:NM_002280:exon6:c.G1124A:p.R375Q	-
chr22	50503404	50503404	C	T	LMF2	nonsynonymous SNV	LMF2:NM_001363816:exon14:c.G2036A:p.R679Q,LMF2:NM_033200:exon14:c.G2111A:p.R704Q	-
chr14	23638989	23638989	C	T	DHRS2	nonsynonymous SNV	DHRS2:NM_001318835:exon2:c.C125T:p.T42M,DHRS2:NM_005794:exon2:c.C125T:p.T42M,DHRS2:NM_182908:exon2:c.C125T:p.T42M	-
chr16	24571556	24571556	G	A	RBBP6	nonsynonymous SNV	RBBP6:NM_018703:exon17:c.G4388A:p.R1463Q,RBBP6:NM_006910:exon18:c.G4490A:p.R1497Q	-
chr16	31418150	31418150	C	T	ITGAD	nonsynonymous SNV	ITGAD:NM_001318185:exon21:c.C2578T:p.R860C,ITGAD:NM_005353:exon21:c.C2575T:p.R859C	-
chr16	89919458	89919458	G	A	MC1R	nonsynonymous SNV	MC1R:NM_002386:exon1:c.G200A:p.R67Q	-
chr5	160688044	160688044	G	A	ATP10B	nonsynonymous SNV	ATP10B:NM_001366654:exon3:c.C163T:p.R55W,ATP10B:NM_001366652:exon4:c.C31T:p.R11W,ATP10B:NM_001366653:exon4:c.C31T:p.R11W,ATP10B:NM_001366655:exon4:c.C31T:p.R11W,ATP10B:NM_001366656:exon4:c.C31T:p.R11W,ATP10B:NM_001366657:exon4:c.C31T:p.R11W,ATP10B:NM_025153:exon5:c.C31T:p.R11W	-
